# Supplementary material for: Nuciferine Inhibits Oral Squamous Cell Carcinoma Partially through Suppressing the STAT3 Signaling Pathway
Source: Int J Mol Sci. 2023 Sep 26;24(19):14532. doi: 10.3390/ijms241914532 (PMC10572883; doi:10.3390/ijms241914532)
Supplement: Supplementary file 1 [file ijms-24-14532-s001.zip]

Archive with 1 entries (1 files):
- ijms-2614838-supplementary.pdf
